# Supplementary material for: Gene expression and DNA methylation as mechanisms of disturbed metabolism in offspring after exposure to a prenatal HF diet
Source: J Lipid Res. 2019 May 7;60(7):1250–9. doi: 10.1194/jlr.M092593 (PMC6602131; doi:10.1194/jlr.M092593)
Supplement: Supplemental Data [file 10.1194_M092593_jlr.M092593-2.xlsx]

## Sheet: Supplemental Table S1
Supplemental table S1. RT-qPCR primers
Gene	Primer	Sequence
Cd163	Forward	GGTGGACACAGAATGGTTCTTC
	Reverse	CCAGGAGCGTTAGTGACAGC
Hmgcr	Forward	TGTTCACCGGCAACAACAAGA
	Reverse	CCGCGTTATCGTCAGGATGA
Aacs	Forward	GTGGAATCGTCTACTCACGCA
	Reverse	TAAAGGGCGACTCTGTCGTTC
Lpin1	Forward	AAGAGACTGACAACGATCAGGA
	Reverse	TTCCCCAGAGAACCAGTGGAT
Pla2g16	Forward	GTCTGCTTTGACTGACAAGGC
	Reverse	GTGTACTCCTCGTCATGTTTGTT
Saa1	Forward	TCATGTCAGTGTAGGCTCGC
	Reverse	CCAGGAGACACCAGGATGAA
Il1r1	Forward	GTGCTACTGGGGCTCATTTGT
	Reverse	GGAGTAAGAGGACACTTGCGAAT
Gapdh	Forward	TTGATGGCAACAATCTCCAC
	Reverse	CGTCCCGTAGACAAAATGGT
Actb	Forward	ATGGAGGGGAATACAGCCC
	Reverse	TTCTTTGCAGCTCCTTCGTT

## Sheet: Supplemental Table S2
Supplemental table S2. Pyrosequencing info

## Sheet: Cd163
Ensembl GRCm38.p6
Gene	TSS	Strand	Promoter core
Cd163	124304656	+	124304601	124306000
Gene	Template strand	Assay direction	C position (Genome)	Chr	Ensembl annotation	TF binding region	Amplicon	CpG # (5'-3')	PCR primer Forward	PCR primer Reverse	Seq primer
Cd163	+	Forward	124303185	6	Upstream of core promoter	1	1	1	AGTTAGTGGGGAATAGGGATA	Bt-CTCCACAACACAATAAAACTACC	TTGTTATAGGTGGTAAGGAA
Cd163	+	Forward	124303203	6	Upstream of core promoter	1	1	2
Cd163	+	Forward	124303222	6	Upstream of core promoter	1	1	3
Cd163	+	Forward	124303227	6	Upstream of core promoter	1	1	4
Cd163	+	Forward	124303289	6	Upstream of core promoter	1	1	5			ATTTATATTTTTAGGATTATAATTT
Cd163	+	Forward	124303296	6	Upstream of core promoter	1	1	6
Cd163	+	Forward	124303464	6	Upstream of core promoter	1	2	7	GGGTAGTTTTATTGTGTTGTGGAGATA	Bt-CCACCCTTTACCTAAACATCCT	AGAGGTAGGGTTGAA
Cd163	+	Forward	124303548	6	Upstream of core promoter	1	2	8
Cd163	+	Reverse	124303951	6	Upstream of core promoter	2	3	9	Bt-GTGTGGGTTTATTTTAGGAGTAGT	CCCAAAACAACTAACCCTTACATA	ATAACCCCTAACCAAT
Cd163	+	Reverse	124303980	6	Upstream of core promoter	2	3	10
Cd163	+	Reverse	124304063	6	Upstream of core promoter	2	3	11			CCAATCCAACTCCATAA
Cd163	-	Forward	124304167	6	Upstream of core promoter	2	4	12	GAGTTTTTAGAGTAGGGAGTAAGTTAGAG	Bt-TAAACTCACTCCTTCCCCAACC	AGTTAGAGATTATAAGAATTTTATT
Cd163	-	Forward	124304185	6	Upstream of core promoter	2	4	13
Cd163	-	Forward	124304192	6	Upstream of core promoter	2	4	14
Cd163	-	Forward	124304655	6	Promoter core	3	5	15	TTGGGGTTTATGGTTGATGAAAAG	Bt-CCTCCTTCTAAAACCTTTCCAATCTT	TTAAAGTTTGATGATTTTGA
Cd163	-	Forward	124304683	6	Promoter core	3	5	16
Cd163	-	Forward	124304711	6	Promoter core	3	5	17
Cd163	+	Forward	124304871	6	Promoter core	3	6	18	AGTGAATGGATGTGATTGGTATAG	Bt-ACCCAAAACAATTTTACTTACTTCAAATC	GTGATTGGTATAGGAGAG
Cd163	+	Forward	124304941	6	Promoter core	3	6	19

## Sheet: Hmgcr
Ensembl GRCm38.p6
Gene	TSS	Strand		Promoter flank			Promoter core			CpG island
Hmgcr	96670936	-		96665002	96672999		96668800	96672601		96670360	96671269
Gene	Template strand	Assay direction	Chr	C position (Genome)	Ensembl annotation	TF binding region	Amplicon	CpG # (5'-3')	PCR primer Forward	PCR primer Reverse	Seq primer
Hmgcr	-	Forward	13	96670360	Promoter core; CpG island	1	1	1	AGGGGATAGAGGGAGTTTTAGAGAATA	Bt-CCATTTTCTTCATTCAAACCAAATAATT	GGTTTGTATAGGTATAGTTAGT
Hmgcr	-	Forward	13	96670368	Promoter core; CpG island	1	1	2
Hmgcr	-	Forward	13	96670374	Promoter core; CpG island	1	1	3
Hmgcr	-	Forward	13	96670403	Promoter core; CpG island	1	1	4			GGAGATGTAGGTTGTAAATT
Hmgcr	-	Forward	13	96670415	Promoter core; CpG island	1	1	5
Hmgcr	-	Forward	13	96670443	Promoter core; CpG island	1	1	6
Hmgcr	-	Forward	13	96670451	Promoter core; CpG island	1	1	7
Hmgcr	-	Forward	13	96670453	Promoter core; CpG island	1	1	8
Hmgcr	-	Forward	13	96670458	Promoter core; CpG island	1	1	9
Hmgcr	-	Forward	13	96670497	Promoter core; CpG island	1	1	10			ATAGAGGGAGTTTTAGAGAATAAG
Hmgcr	-	Forward	13	96670507	Promoter core; CpG island	1	1	11
Hmgcr	-	Forward	13	96670517	Promoter core; CpG island	1	1	12
Hmgcr	-	Forward	13	96670525	Promoter core; CpG island	1	1	13
Hmgcr	-	Forward	13	96670836	Promoter core; CpG island	2	2	14	TGGTTTTGTAGTGGTGAGAGA	Bt-TCACCTCCCAATCTCAATAAAAACCAAAC	GTTAGAAGATTGGTTAGGGG
Hmgcr	-	Forward	13	96670848	Promoter core; CpG island	2	2	15
Hmgcr	-	Forward	13	96670861	Promoter core; CpG island	2	2	16
Hmgcr	-	Forward	13	96670869	Promoter core; CpG island	2	2	17
Hmgcr	-	Forward	13	96670873	Promoter core; CpG island	2	2	18
Hmgcr	-	Forward	13	96670885	Promoter core; CpG island	2	2	19
Hmgcr	-	Forward	13	96670891	Promoter core; CpG island	2	2	20
Hmgcr	-	Forward	13	96670895	Promoter core; CpG island	2	2	21
Hmgcr	-	Forward	13	96670905	Promoter core; CpG island	2	2	22
Hmgcr	-	Forward	13	96670911	Promoter core; CpG island	2	2	23
Hmgcr	-	Forward	13	96670916	Promoter core; CpG island	2	2	24
Hmgcr	-	Forward	13	96670933	Promoter core; CpG island	2	2	25
Hmgcr	-	Forward	13	96670937	Promoter core; CpG island	2	2	26
Hmgcr	-	Forward	13	96670953	Promoter core; CpG island	2	2	27			TGGTGAGAGATGGTG
Hmgcr	-	Forward	13	96670956	Promoter core; CpG island	2	2	28
Hmgcr	-	Forward	13	96670960	Promoter core; CpG island	2	2	29
Hmgcr	-	Forward	13	96670976	Promoter core; CpG island	2	2	30
Hmgcr	-	Forward	13	96670983	Promoter core; CpG island	2	2	31
Hmgcr	-	Forward	13	96670988	Promoter core; CpG island	2	2	32
Hmgcr	-	Forward	13	96670992	Promoter core; CpG island	2	2	33
Hmgcr	-	Forward	13	96671008	Promoter core; CpG island	2	2	34
Hmgcr	-	Forward	13	96671019	Promoter core; CpG island	2	2	35
Hmgcr	-	Forward	13	96671025	Promoter core; CpG island	2	2	36
Hmgcr	-	Forward	13	96671029	Promoter core; CpG island	2	2	37
Hmgcr	-	Forward	13	96671036	Promoter core; CpG island	2	2	38
Hmgcr	-	Forward	13	96671043	Promoter core; CpG island	2	2	39
Hmgcr	-	Forward	13	96671079	Promoter core; CpG island	3	3	40	GGGGTAAGATTTTGTAGGTTAAATTTTGA	Bt-CTCACCACCACAAAACCAACCAATA	GGAGATTAATAGGAAGGT
Hmgcr	-	Forward	13	96671084	Promoter core; CpG island	3	3	41
Hmgcr	-	Forward	13	96671097	Promoter core; CpG island	3	3	42
Hmgcr	-	Forward	13	96671099	Promoter core; CpG island	3	3	43
Hmgcr	-	Forward	13	96671118	Promoter core; CpG island	3	3	44			TTTGTAGGTTAAATTTTGAGT
Hmgcr	-	Forward	13	96671123	Promoter core; CpG island	3	3	45
Hmgcr	-	Forward	13	96671130	Promoter core; CpG island	3	3	46
Hmgcr	-	Forward	13	96671142	Promoter core; CpG island	3	3	47
Hmgcr	-	Forward	13	96671145	Promoter core; CpG island	3	3	48
Hmgcr	-	Forward	13	96671149	Promoter core; CpG island	3	3	49
Hmgcr	-	Forward	13	96671151	Promoter core; CpG island	3	3	50
Hmgcr	-	Forward	13	96671153	Promoter core; CpG island	3	3	51
Hmgcr	-	Forward	13	96671170	Promoter core; CpG island	3	3	52
Hmgcr	-	Forward	13	96671172	Promoter core; CpG island	3	3	53
Hmgcr	-	Forward	13	96671186	Promoter core; CpG island	3	3	54

## Sheet: Aacs
Ensembl GRCm38.p6
Gene	TSS	Strand	Promoter flank			Promoter core			CpG island
Aacs	125475814	+	125474802	125481599		125479201	125475200		125475678	125476161
Gene	Template strand	Assay direction	C position (Genome)	Chr	Ensembl annotation	TF binding region	Amplicon	CpG # (5'-3')	PCR primer Forward	PCR primer Reverse	Seq primer
Aacs	+	Forward	125473829	5	Upstream of promoter	1	1	1	GAATTTGGTTTTTAGAGTTTGTGTGAA	Bt-ATCTTCTAAATAAAAAAACAACCAATACT	GTAGTGGTATATATGTGTAATT
Aacs	+	Forward	125473965	5	Upstream of promoter	1	1	2			GAGGTTGGGGAGATA
Aacs	+	Forward	125474492	5	Upstream of promoter	2	2	3	GAAGTGGGTGTTAATTGAGGAATGA	Bt-ATCAATCCATTTAATACTTTACTATCTACC	GATATGATTGATTTTTTAATTTTAA
Aacs	+	Forward	125474498	5	Upstream of promoter	2	2	4
Aacs	+	Forward	125474851	5	Promoter flank	2	3	5	GAAGGTTTTTATTATAGTAGGATTTGAGT	Bt-AACTCCATATTACTCACAATAACTTAC	TGGGTTTTTTTAGTTAGTTGAA
Aacs	+	Forward	125474918	5	Promoter flank	2	3	6
Aacs	+	Forward	125475391	5	Promoter core	3	4	7	TTTAAAGTGTTGGGTTTTAGGTTTGT	Bt-AATTACTCCTCCAACACTCACTTT	GGTTTGTTTTAGAATGTTTTG
Aacs	+	Forward	125475412	5	Promoter core	3	4	8
Aacs	+	Forward	125475502	5	Promoter core	3	4	9			TGTTATAGTATTTTTGTGAGTGA
Aacs	+	Forward	125475504	5	Promoter core	3	4	10
Aacs	+	Forward	125475509	5	Promoter core	3	4	11
Aacs	+	Forward	125475515	5	Promoter core	3	4	12
Aacs	+	Forward	125475537	5	Promoter core	3	4	13
Aacs	+	Forward	125475539	5	Promoter core	3	4	14

## Sheet: Lpin1
Ensembl GRCm38.p6
Gene	TSS	Strand	Promoter flank			Promoter core
Lpin1	16589773	-	16593799	16579602		16586600	16592401
Gene	Template strand	Assay direction	C position (genome)	Chr	Ensembl annotation	TF binding region	Amplicon	CpG # (5'-3')	PCR primer Forward	PCR primer Reverse	Seq primer
Lpin1	+	Forward	16589730	12	Promoter core	1	1	1	GTTTTGGGGAGTAAGTTGGGT	Bt-ACTCTAAAAACATCCCAACAAC	GGGTTTTTATTGTTATTTATTAAG
Lpin1	+	Forward	16589738	12	Promoter core	1	1	2
Lpin1	+	Forward	16589740	12	Promoter core	1	1	3
Lpin1	+	Forward	16589744	12	Promoter core	1	1	4
Lpin1	+	Forward	16589746	12	Promoter core	1	1	5
Lpin1	+	Forward	16589773	12	Promoter core	1	1	6
Lpin1	+	Forward	16589778	12	Promoter core	1	1	7
Lpin1	+	Forward	16589783	12	Promoter core	1	1	8
Lpin1	+	Forward	16589801	12	Promoter core	1	1	9
Lpin1	+	Forward	16589811	12	Promoter core	1	1	10
Lpin1	+	Forward	16589828	12	Promoter core	1	1	11			GGGTTTGAAAGGAGG
Lpin1	+	Forward	16589837	12	Promoter core	1	1	12
Lpin1	+	Forward	16589842	12	Promoter core	1	1	13
Lpin1	+	Forward	16589845	12	Promoter core	1	1	14
Lpin1	+	Forward	16589866	12	Promoter core	1	1	15
Lpin1	-	Forward	16589943	12	Promoter core	1	2	16	GGGTTAGGTTGTGGAATTAGAAGAT	Bt-CTCCCACCTCCCTCTCATA	AGAAGATTTTGGTTGTTTAT
Lpin1	-	Forward	16589994	12	Promoter core	1	2	17
Lpin1	-	Forward	16590949	12	Promoter core	2	3	18	AGGATGGAGGAGATGATGG	Bt-CCAAACAAACTAAAACCCCAATC	GGTTTAGTTTTTTTGTAGGTT
Lpin1	-	Forward	16591053	12	Promoter core	2	3	19			AGGATTTTGTGGGTAG
Lpin1	-	Forward	16591101	12	Promoter core	2	3	20
Lpin1	-	Forward	16591357	12	Promoter core	3	4	21	GGGGATTATTTTAGTTTTTTGGTTGAG	Bt-TCCAACCCAAAACCCTTACC	TTTTATTTTTGTTATTTAGAGTTGT
Lpin1	-	Forward	16591369	12	Promoter core	3	4	22
Lpin1	-	Forward	16591375	12	Promoter core	3	4	23
Lpin1	-	Forward	16591491	12	Promoter core	3	4	24			ATTTTAGTTTTTTGGTTGAGTTATA
Lpin1	-	Forward	16591537	12	Promoter core	3	4	25
Lpin1	-	Forward	16591593	12	Promoter core	3	4	26
Lpin1	-	Forward	16591602	12	Promoter core	3	4	27

## Sheet: Saa1
Ensembl GRCm38.p6
Gene	TSS	Strand		Enhancer	(No promoter annotation directly upstream of Saa1)
Saa1	46742980	-		46741201	46743361
Gene	Template strand	Assay direction	Chr	C position (Genome)	Ensembl annotation	TF binding region	Amplicon	CpG # (5'-3')	PCR primer Forward	PCR primer Reverse	Seq primer
Saa1	-	Forward	7	46742933	Enhancer	1	1	1	GGGAGAATGATTTGTGGATGAA	Bt-ACCCCTAATTCAATAAAAAACATTTCC	GGAGATATTAGGTGAGAG
Saa1	-	Forward	7	46743113	Enhancer	1	1	2			ATTTGTGGATGAAGAGTT
Saa1	-	Forward	7	46743734	Upstream of enhancer	2	2	3	GATTGTTTTTTGGATGGTATTTGTGTGTA	CCACAAAAAACTCTACTTCTTCCTTAACA	TTGTTTGTGTGGGAG
Saa1	-	Forward	7	46743842	Upstream of enhancer	2	2	4			AGATTGGTGTGATATTAGTTA

## Sheet: Il1r1
Ensembl GRCm38.p6
Gene	TSS	Strand		Promoter flank			Promoter core			Promoter flanking region			CpG island
Il1r1	40225080	+		40224402	40227599		40224800	40226401		40221202	40223999		40266557	40266876
Gene	Template strand	Assay direction	Chr	C position (Genome)	Ensembl annotation	TF binding region	Amplicon	CpG # (5'-3')	PCR primer Forward	PCR primer Reverse	Seq primer
Il1r1	+	Forward	1	40222889	Promoter flanking region (upstream of core promoter)	1	1	1	GGAGGAGAGGTTAGGAGAAGTT	Bt-CCTCACTAATCCATCCCAAACTAT	GAAGTTGGTGATTGGA
Il1r1	+	Forward	1	40222902	Promoter flanking region (upstream of core promoter)	1	1	2
Il1r1	+	Forward	1	40222930	Promoter flanking region (upstream of core promoter)	1	1	3
Il1r1	+	Forward	1	40222935	Promoter flanking region (upstream of core promoter)	1	1	4
Il1r1	+	Forward	1	40222947	Promoter flanking region (upstream of core promoter)	1	1	5
Il1r1	+	Forward	1	40222991	Promoter flanking region (upstream of core promoter)	1	1	6			GTTTGGGGTGTTAGATA
Il1r1	+	Forward	1	40225058	Promoter core	2	2	7	GGAATTGTGGGAGGTTTATGT	Bt-CAACCCAAAACAACATTACTTACA	AAAATTTAAGAGGTTTTGATATAG
Il1r1	+	Forward	1	40225086	Promoter core	2	2	8
Il1r1	+	Forward	1	40225124	Promoter core	2	2	9
Il1r1	+	Forward	1	40225201	Promoter core	2	3	10	TTGTTTTGGGTTGATTTGAGGA	Bt-CCCTAAAATACAACAAACCATCTTAC	ATTTGAGGAGGTAGTTT
Il1r1	+	Forward	1	40225235	Promoter core	2	3	11
Il1r1	+	Forward	1	40225243	Promoter core	2	3	12
Il1r1	+	Forward	1	40225256	Promoter core	2	3	13
Il1r1	+	Forward	1	40225286	Promoter core	2	3	14
Il1r1	+	Forward	1	40225291	Promoter core	2	3	15
